# Supplementary material for: Bioinformatic Mapping of Opine-Like Zincophore Biosynthesis in Bacteria
Source: mSystems. 2020 Aug 18;5(4):e00554-20. doi: 10.1128/mSystems.00554-20 (PMC7438024; doi:10.1128/mSystems.00554-20)
Supplement: TABLE S1 [file mSystems.00554-20-st001.xlsx]

## Sheet: Sheet1
UniProt ID	Organism name	SSN cluster number (Alignment score 127, ~50% Sequence ID)
A0A069DKE1	Paenibacillus sp. TCA20	1
A0A073K6F5	Bacillus gaemokensis	1
A0A089KKA7	Paenibacillus sp. FSL R7-0273	1
A0A0A2UDG7	Paenibacillus sp. MAEPY2	1
A0A0B1XVB4	Lysinibacillus sp. A1	1
A0A0D1UUJ4	Aneurinibacillus migulanus (Bacillus migulanus)	1
A0A0K9FC21	Lysinibacillus xylanilyticus	1
A0A0M0KJV3	Bacillus okuhidensis	1
A0A0M2PB60	Bacillus sp. SA1-12	1
A0A0M8YHX6	Saccharothrix sp. NRRL B-16348	1
A0A0M9BLU6	Paenibacillus sp. A59	1
A0A0P7K6U4	Lysinibacillus sp. ZYM-1	1
A0A0P9E0S7	Paenibacillus sp. A3	1
A0A0Q4QBB7	Paenibacillus sp. Leaf72	1
A0A0Q7SD32	Paenibacillus sp. Root52	1
A0A0U2WC00	Paenibacillus naphthalenovorans	1
A0A0W7YNM8	Lysinibacillus sp. F5	1
A0A117I3M3	Paenibacillus amylolyticus	1
A0A120ECT5	Bacillus mycoides	1
A0A163MCP3	Paenibacillus glucanolyticus	1
A0A168CMX3	Bacillus cereus	1
A0A179SKH3	Bacillus litoralis	1
A0A198A1I8	Paenibacillus oryzisoli	1
A0A1B2DQS4	Paenibacillus sp. BIHB4019	1
A0A1C7DI85	Planococcus antarcticus DSM 14505	1
A0A1D9FH20	Clostridium formicaceticum	1
A0A1E3L5D7	Paenibacillus nuruki	1
A0A1E4R7J5	Lysinibacillus fusiformis	1
A0A1G5HPQ9	Paenibacillus polysaccharolyticus	1
A0A1G6W8U7	Paenibacillus sp. CF095	1
A0A1G7GSY3	Fontibacillus panacisegetis	1
A0A1H2Q728	Paenibacillus sp. PDC88	1
A0A1H3SLP4	Bacillus caseinilyticus	1
A0A1H5U7I3	Paenibacillus sp. UNC499MF	1
A0A1H7Z3L1	Paenibacillus sp. cl141a	1
A0A1H8KW81	Lysinibacillus sp. SG45	1
A0A1H8V3M7	Paenibacillus sp. OK076	1
A0A1I1VH26	Paenibacillus catalpae	1
A0A1I2GV92	Paenibacillus algorifonticola	1
A0A1I6QKH6	Paenibacillus sp. 453mf	1
A0A1J6WKV1	Bacillus aquimaris	1
A0A1N6SBU9	Paenibacillus sp. RU4X	1
A0A1R0WEF9	Paenibacillus sp. FSL H7-0326	1
A0A1R1AQI4	Paenibacillus sp. FSL A5-0031	1
A0A1R1BNN9	Paenibacillus amylolyticus	1
A0A1R1DPS7	Paenibacillus amylolyticus	1
A0A1R1FKU4	Paenibacillus sp. FSL R5-0765	1
A0A1R1G953	Paenibacillus sp. FSL R7-0337	1
A0A1T5CZG4	Lysinibacillus sp. AC-3	1
A0A1V4GCP5	Paenibacillus sp. VT-16-81	1
A0A1V4HJN2	Paenibacillus ferrarius	1
A0A1Y4X233	Brevibacillus brevis (Bacillus brevis)	1
A0A220MFV4	Brevibacillus formosus	1
A0A221Q508	Arthrobacter sp. 7749	1
A0A248YTB3	Plantactinospora sp. KBS50	1
A0A264Z1V0	Bacillus aryabhattai	1
A0A268AYD7	Paenibacillus sp. 7523-1	1
A0A268S931	Paenibacillus sp. 7516	1
A0A290Z886	Actinosynnema pretiosum	1
A0A2A3XVA6	Glutamicibacter sp. BW80	1
A0A2A3YC18	Glutamicibacter sp. BW77	1
A0A2A5LKH6	Paenibacillus lautus (Bacillus lautus)	1
A0A2A8SFJ0	Bacillus sp. AFS018417	1
A0A2A8TFB8	Bacillus sp. AFS017274	1
A0A2G7LU21	Paenibacillus sp. LK1	1
A0A2I0V3V5	Lysinibacillus fusiformis	1
A0A2M9ACJ0	Glutamicibacter mysorens	1
A0A2M9MJB6	Paenibacillus sp. GM1FR	1
A0A2M9MZ52	Paenibacillus sp. GM2FR	1
A0A2M9Q4X0	Lysinibacillus xylanilyticus	1
A0A2N3JH30	Paenibacillus sp. BGI2013	1
A0A2N5NBA3	Paenibacillus pasadenensis	1
A0A2N7S5T4	Glutamicibacter arilaitensis	1
A0A2P7V899	Brevibacillus fortis	1
A0A2P7X542	Brevibacillus sp. NRRL NRS-603	1
A0A2R9STF8	Paenibacillus vortex V453	1
A0A2S0JMX8	Lysinibacillus sp. B2A1	1
A0A2S5GBI9	Jeotgalibacillus proteolyticus	1
A0A2S8X0R9	Paenibacillus sp. MYb63	1
A0A2S9CCM7	Arthrobacter sp. MYb214	1
A0A2S9E618	Arthrobacter sp. MYb211	1
A0A2V3RPW4	Paenibacillus taichungensis	1
A0A2V4V6W6	Paenibacillus barcinonensis	1
A0A2V4WNQ0	Paenibacillus sp. OV191	1
A0A2W0CDI1	Paenibacillus illinoisensis	1
A0A2W1LR25	Paenibacillus sp. SMB1	1
A0A2W6NKZ9	Paenibacillus silvae	1
A0A2Z4MIC1	Brevibacillus brevis (Bacillus brevis)	1
A0A317S048	Actinokineospora mzabensis	1
A0A327PWV2	Paenibacillus pabuli	1
A0A327RPM0	Bacillus sp. YR335	1
A0A329ES12	Bacillus endophyticus	1
A0A329QDN8	Paenibacillus taichungensis	1
A0A347Q2P5	Actinosynnema pretiosum subsp. pretiosum	1
A0A358GST1	Paenibacillus sp.	1
A0A369BFR6	Anaerobacterium chartisolvens	1
A0A385TM99	Paenibacillus lautus (Bacillus lautus)	1
A0A3D0IVH4	obsolete entry	1
A0A3M8AGL5	Brevibacillus agri	1
A0A3N6B1I1	Bacillus endophyticus	1
A0A3N6E2W2	Paenibacillus xylanexedens	1
A0A3R8MES9	Bacillus simplex	1
A0A3S1JSL7	Paenibacillus sp. 3-5-3	1
A0A410MMY2	Lysinibacillus sphaericus (Bacillus sphaericus)	1
A0A410WZ16	Paenibacillus chitinolyticus	1
A0A480BLD7	Paenibacillus naphthalenovorans	1
A0A498BKC4	Paenibacillus sp. RU15A	1
A0A4P8XKM1	Paenibacillus sp. HB172198	1
A0A4R4JMD1	Bacillus sp. CBEL-1	1
A0A4R5XQ37	Jeotgalibacillus sp. S-D1	1
A0A4R5Z7D0	Paenibacillus amylolyticus	1
A0A4R6N9S0	Paenibacillus sp. BK673	1
A0A4R7P838	Arthrobacter sp. JUb115	1
A0A4R7SZP2	Lysinibacillus sp. YR326	1
A0A4R7V5K7	Actinophytocola oryzae	1
A0A4U3FH68	Paenibacillus sp. CFBP13512	1
A0A4U9VMN3	obsolete entry	1
A0A4Y3PN43	Brevibacillus parabrevis	1
A0A4Y4DTV1	Glutamicibacter uratoxydans	1
A0A4Y4HUJ6	Brevibacillus formosus	1
A0A4Y4I9L8	Lysinibacillus fusiformis	1
A0A4Y8TV50	Glutamicibacter arilaitensis	1
A0A4Y8UC93	[Brevibacterium] frigoritolerans	1
A0A542RNF0	Brevibacillus sp. AG162	1
A0A543A502	Nocardioides albertanoniae	1
A0A543FYN3	Pseudonocardia cypriaca	1
A0A544UU61	Lysinibacillus sp. SDF0063	1
A0A561SP68	Pseudonocardia hierapolitana	1
A0A5A9DVV6	Bacillus sp. CH30_1T	1
A0A5B8ISC1	Glutamicibacter halophytocola	1
A0A5C2FIQ3	Glutamicibacter sp. ZJUTW	1
A0A5D4SCV5	Bacillus horikoshii	1
A0A5M9TQB9	Paenibacillus sp. UASWS1643	1
A0A5Q2NZB4	Paenibacillus sp. B01	1
A0A5S5CCP6	Paenibacillus methanolicus	1
B1HSF4	Lysinibacillus sphaericus (strain C3-41)	1
C0ZDE0	Brevibacillus brevis (strain 47 / JCM 6285 / NBRC 100599)	1
C6WEI9	Actinosynnema mirum (strain ATCC 29888 / DSM 43827 / NBRC 14064 / IMRU 3971)	1
D3ED57	Geobacillus sp. (strain Y412MC10)	1
E1VUJ7	Glutamicibacter arilaitensis (strain DSM 16368 / CIP 108037 / IAM 15318 / JCM 13566 / Re117) (Arthrobacter arilaitensis)	1
F8FR19	Paenibacillus mucilaginosus (strain KNP414)	1
H6NF63	Paenibacillus mucilaginosus 3016	1
I0BFY4	Paenibacillus mucilaginosus K02	1
J2PKL4	Brevibacillus sp. BC25	1
K6VRA6	Austwickia chelonae NBRC 105200	1
M5PDZ0	Bacillus sonorensis L12	1
Q9KB58	Bacillus halodurans (strain ATCC BAA-125 / DSM 18197 / FERM 7344 / JCM 9153 / C-125)	1
R7Z9R8	Lysinibacillus sphaericus OT4b.31	1
R8S992	Bacillus cereus HuB4-4	1
W4AK76	Paenibacillus sp. FSL R5-192	1
W4BAB6	Paenibacillus sp. FSL R5-808	1
W4BXK2	Paenibacillus sp. FSL R7-269	1
W4Q9S4	Bacillus hemicellulosilyticus JCM 9152	1
W7J451	Actinokineospora spheciospongiae	1
W7S1P9	Lysinibacillus sphaericus CBAM5	1
W8YYK4	Paenibacillus sp. P22	1
A0A077UGQ4	Staphylococcus aureus	2
A0A0D1JSC9	Staphylococcus aureus subsp. aureus	2
A0A0E0VT74	Staphylococcus aureus subsp. aureus 71193	2
A0A0E1VAC5	Staphylococcus epidermidis W23144	2
A0A0E1VMZ5	Staphylococcus aureus subsp. aureus USA300_TCH959	2
A0A0E1XBG0	Staphylococcus aureus subsp. aureus MN8	2
A0A0G2LVZ8	Staphylococcus aureus	2
A0A0H2VEI0	Staphylococcus epidermidis (strain ATCC 12228)	2
A0A0H2WZI3	Staphylococcus aureus (strain COL)	2
A0A0H2XEI2	Staphylococcus aureus (strain USA300)	2
A0A0H3JNH9	Staphylococcus aureus (strain N315)	2
A0A0H3JT80	Staphylococcus aureus (strain Mu50 / ATCC 700699)	2
A0A0H3JZ13	Staphylococcus aureus (strain MW2)	2
A0A0H3KAE6	Staphylococcus aureus (strain Newman)	2
A0A0M2NK03	Staphylococcus pasteuri	2
A0A0M5N565	Staphylococcus schleiferi	2
A0A0S4M9T6	Staphylococcus capitis	2
A0A0U1MDG1	Staphylococcus aureus	2
A0A0U1MTZ1	Staphylococcus aureus	2
A0A166NYZ6	Staphylococcus aureus	2
A0A1D4K248	Staphylococcus saprophyticus	2
A0A1E8WPT4	Staphylococcus sp. HMSC055H04	2
A0A1F2JS92	Staphylococcus sp. HMSC13A10	2
A0A1J3ZUN9	Staphylococcus sp. HMSC036D05	2
A0A1J4E7Z3	Staphylococcus sp. HMSC067F07	2
A0A1J4HCG9	Staphylococcus sp. HMSC34G04	2
A0A1S1GUD8	Staphylococcus sp. HMSC62A08	2
A0A1W6BM23	Staphylococcus lutrae	2
A0A239Z3D2	Staphylococcus stepanovicii	2
A0A2A4H028	Staphylococcus delphini	2
A0A2A4HEX9	Staphylococcus delphini	2
A0A2C6VIT1	Staphylococcus edaphicus	2
A0A2J6P575	Staphylococcus sp. UMB0328	2
A0A2K3ZL28	Staphylococcus felis	2
A0A2K4AGE1	Staphylococcus schweitzeri	2
A0A2S6D1X5	Staphylococcus aureus	2
A0A2S6DC62	Staphylococcus aureus	2
A0A2T4M2C2	Staphylococcus chromogenes (Staphylococcus hyicus subsp. chromogenes)	2
A0A2T4MHG1	Staphylococcus agnetis	2
A0A2T4MQQ0	Staphylococcus agnetis	2
A0A2T4PZD0	Staphylococcus warneri	2
A0A2T4QHB1	Staphylococcus xylosus	2
A0A2V3ZBQ6	Staphylococcus warneri	2
A0A2W2L6F6	Staphylococcus aureus	2
A0A2X2K7X7	Staphylococcus aureus	2
A0A317YTZ3	Staphylococcus pseudintermedius	2
A0A348BDU4	Staphylococcus argenteus	2
A0A380DQG3	Staphylococcus aureus	2
A0A380G2U0	Staphylococcus intermedius NCTC 11048	2
A0A380H018	Staphylococcus saccharolyticus	2
A0A389Q9R5	Staphylococcus aureus	2
A0A3B0F0F3	Macrococcus caseolyticus	2
A0A3D8YM15	Staphylococcus pseudintermedius	2
A0A3E0IML3	Staphylococcus felis	2
A0A3M2QIK3	Staphylococcus pseudoxylosus	2
A0A3S0JXN6	Staphylococcus saccharolyticus	2
A0A3S0MP02	Staphylococcus schleiferi subsp. schleiferi	2
A0A3S0T774	Staphylococcus fleurettii	2
A0A3S4MQF5	Staphylococcus delphini	2
A0A410XVU5	Sulfitobacter donghicola	2
A0A418IG87	Staphylococcus xylosus	2
A0A418IQH7	Staphylococcus xylosus	2
A0A418JID6	Staphylococcus hyicus	2
A0A431YFU6	Staphylococcus sciuri subsp. rodentium	2
A0A447ZY21	obsolete entry	2
A0A454H2G4	Staphylococcus aureus	2
A0A4P7PAC5	Staphylococcus aureus subsp. aureus	2
A0A4Q9W7H9	Staphylococcus epidermidis	2
A0A4T0W515	Staphylococcus epidermidis FS1	2
A0A4T9YLT1	Staphylococcus aureus subsp. aureus	2
A0A4U9ZPN9	Staphylococcus pseudintermedius	2
A0A4V0AK50	Staphylococcus hyicus	2
A0A4V0C3X8	obselete entry	2
A0A4Y9KFT4	Staphylococcus saprophyticus	2
A0A507SRF3	Staphylococcus sp. SKL71187	2
A0A5C8XCB0	Staphylococcus aureus	2
A0A5F0HNP0	Staphylococcus aureus	2
A0A5F0TSQ5	Staphylococcus lentus	2
A0A5F0U3M5	Staphylococcus warneri	2
A0A5R1C5S5	Staphylococcus epidermidis	2
A0A5R9B3V4	Staphylococcus xylosus	2
C5QNZ9	Staphylococcus caprae M23864:W1	2
D4FLH9	Staphylococcus epidermidis M23864:W2(grey)	2
Q2FVE6	Staphylococcus aureus (strain NCTC 8325)	2
Q5HKH2	Staphylococcus epidermidis (strain ATCC 35984 / RP62A)	2
S2XIV6	Staphylococcus sp. HGB0015	2
T1YC06	Staphylococcus aureus subsp. aureus CN1	2
W1W536	Staphylococcus sp. DORA_6_22	2
A0A0E8XDS6	Yersinia wautersii	3
A0A0H2Y4T7	Yersinia pestis bv. Antiqua (strain Antiqua)	3
A0A0H2YJ50	Yersinia pestis bv. Antiqua (strain Nepal516)	3
A0A0H3B4J7	Yersinia pseudotuberculosis serotype O:3 (strain YPIII)	3
A0A0P0QDX9	Serratia marcescens	3
A0A0T9LUS4	Yersinia pseudotuberculosis	3
A0A0T9P242	Yersinia similis	3
A0A0U1QW19	Yersinia pseudotuberculosis serotype O:1b (strain IP 31758)	3
A0A168L0N9	Klebsiella oxytoca	3
A0A1B3FB56	Serratia sp. YD25	3
A0A1C3HCW1	Serratia marcescens	3
A0A1Q5WCE6	Serratia marcescens	3
A0A221DPF5	Serratia marcescens	3
A0A221FNK3	Serratia marcescens	3
A0A380Q6U8	Yersinia pseudotuberculosis	3
A0A384K9K6	Yersinia pestis	3
A0A3G5J309	Yersinia pseudotuberculosis	3
A0A454XWL6	Yersinia pestis	3
A0A4P7L190	Arsenophonus nasoniae (son-killer infecting Nasonia vitripennis)	3
A0A514IAT0	Serratia marcescens	3
A0A542C1D7	Serratia marcescens	3
A0A5C6R6C0	Serratia marcescens	3
A0A5C7C030	Serratia ureilytica	3
A0A5C7D452	Serratia nematodiphila	3
A0A5C7D7I6	Serratia sp. S9	3
A0A5P6GTQ9	Serratia marcescens	3
D2TVQ7	Arsenophonus nasoniae (son-killer infecting Nasonia vitripennis)	3
Q66CN0	Yersinia pseudotuberculosis serotype I (strain IP32953)	3
Q8CKU7	Yersinia pestis	3
A0A077JXG2	Pseudomonas aeruginosa	4
A0A086BTD8	Pseudomonas aeruginosa VRFPA01	4
A0A0C7AQP6	Pseudomonas aeruginosa	4
A0A0H2ZH12	Pseudomonas aeruginosa (strain UCBPP-PA14)	4
A0A1C7B5L2	Pseudomonas aeruginosa BL04	4
A0A1F0I946	Pseudomonas sp. HMSC065H01	4
A0A1S1BUP6	Pseudomonas sp. HMSC059F05	4
A0A2R3IMS4	Pseudomonas aeruginosa	4
A0A2V2TZI8	Pseudomonas sp. RW410	4
A0A3M5DGU2	Pseudomonas aeruginosa	4
A0A3S0L3Z8	Pseudomonas aeruginosa	4
A0A3S4MTM6	Pseudomonas fluorescens	4
A0A485GPX7	Pseudomonas aeruginosa	4
A0A4U6WU05	Pseudomonas aeruginosa	4
A0A4U9RMS0	Pseudomonas aeruginosa	4
A0A4V0BG14	obsolete entry	4
A0A509JI41	Pseudomonas aeruginosa	4
A0A5E5R0N4	Pseudomonas aeruginosa	4
A0A5E9W754	Pseudomonas aeruginosa	4
A0A5N3ZG47	Pseudomonas aeruginosa	4
A0A5R1BFU0	Pseudomonas aeruginosa	4
A6VCU0	Pseudomonas aeruginosa (strain PA7)	4
Q9HUX5	Pseudomonas aeruginosa (strain ATCC 15692 / DSM 22644 / CIP 104116 / JCM 14847 / LMG 12228 / 1C / PRS 101 / PAO1)	4
W1MQY2	Pseudomonas aeruginosa VRFPA03	4
A0A081PAT8	Paenibacillus tyrfis	5
A0A0M1P4X6	Paenibacillus solani	5
A0A160IK29	Fictibacillus phosphorivorans	5
A0A165QP91	Paenibacillus elgii	5
A0A177KXU3	Domibacillus aminovorans	5
A0A1B1Z2E6	Fictibacillus arsenicus	5
A0A1M5QR08	Tepidibacter thalassicus DSM 15285	5
A0A1R1C0F1	Paenibacillus amylolyticus	5
A0A1S1G1G3	Bacillus sp. HMSC76G11	5
A0A1V2A5I6	Domibacillus epiphyticus	5
A0A235FDN2	Fictibacillus aquaticus	5
A0A2N5MCD1	Bacillus sp. V5-8f	5
A0A2S8X9E5	Paenibacillus sp. MYb63	5
A0A2T6FY01	Paenibacillus elgii	5
A0A2W1N6Q7	Paenibacillus xerothermodurans	5
A0A398BDN8	Bacillus asahii	5
A0A3A6PU63	Paenibacillus pinisoli	5
A0A410WZ23	Paenibacillus chitinolyticus	5
A0A418T1C9	Paenibacillus sp. 1011MAR3C5	5
A0A559IZZ7	Paenibacillus sp. N4	5
A0A5D4KXV5	Bacillus megaterium	5
A0A5P0YHI8	Fictibacillus phosphorivorans	5
F5LJV0	Paenibacillus sp. HGF7	5
A0A0F4PDU9	Vibrio neptunius	6
A0A0T7DRK3	Vibrio sp. J2-4	6
A0A0T7E9M0	Vibrio sp. J2-29	6
A0A1B1C0Y4	Vibrio crassostreae 9CS106	6
A0A1R1LGE3	Motiliproteus sp. MSK22-1	6
A0A2G1AVX8	Vibrio splendidus	6
A0A2J6UCQ4	Vibrio lentus	6
A0A2N0XZG5	Vibrio sp. vnigr-6D03	6
A0A2N7IEX4	Vibrio sp. 10N.261.52.A1	6
A0A2N7KFM2	Vibrio splendidus	6
A0A2N7NGE3	Vibrio tasmaniensis	6
A0A2S7UJ76	Vibrio splendidus	6
A0A3S0VAY2	Vibrio penaeicida	6
A0A427U366	Vibrio pectenicida	6
A0A4R2FIZ7	Vibrio crassostreae	6
A0A4R3P8Z4	Vibrio crassostreae	6
A0A4R3PBC3	Vibrio crassostreae	6
A0A4U1V6E0	Vibrio sp. F12	6
A0A4U2GWN7	Vibrio sp. F13	6
A0A558HK86	Vibrio tasmaniensis	6
E3BES2	Vibrio caribbeanicus ATCC BAA-2122	6
U4DVH1	Vibrio nigripulchritudo FTn2	6
U4KI97	Vibrio nigripulchritudo	6
A0A1B1C369	Vibrio crassostreae 9CS106	7
A0A1E5EMW3	Vibrio tasmaniensis 1F-187	7
A0A1E5FC95	Vibrio splendidus 12E03	7
A0A1R3FFW2	Vibrio sp. 10N.222.47.A9	7
A0A2G1AV81	Vibrio splendidus	7
A0A2J6UBK3	Vibrio lentus	7
A0A2N7I110	Vibrio tasmaniensis	7
A0A2N7KBI2	Vibrio splendidus	7
A0A2N7LL48	Vibrio splendidus	7
A0A2N7NE31	Vibrio tasmaniensis	7
A0A4R2FGC1	Vibrio crassostreae	7
A0A4U2CEL5	Vibrio sp. F13	7
A0A558H808	Vibrio atlanticus	7
A0A558HDI0	Vibrio tasmaniensis	7
A0A064AES7	Fusobacterium necrophorum BFTR-2	8
A0A0E2VGX6	Fusobacterium necrophorum DJ-2	8
A0A0M1VRS7	Fusobacterium nucleatum subsp. vincentii 4_1_13	8
A0A140PR03	Fusobacterium nucleatum subsp. animalis 7_1	8
A0A2X3LF12	obsolete entry	8
A0A414PN80	Fusobacterium mortiferum	8
C3WBZ5	Fusobacterium mortiferum ATCC 9817	8
J4VWV7	Fusobacterium necrophorum subsp. funduliforme Fnf 1007	8
U7TAX0	Fusobacterium nucleatum CTI-1	8
X8IGC2	Fusobacterium sp. CM1	8
A0A0C1UF86	Clostridium argentinense CDC 2741	9
A0A348Z549	Clostridium sp.	9
A0A355D696	Clostridium sp.	9
A0A3C0SMB0	Clostridium sp.	9
A0A3D4FHY8	Clostridium sp.	9
A0A4U9RJE3	Hathewaya histolytica (Clostridium histolyticum)	9
A0A1E9JG06	Fusobacterium sp. HMSC073F01	10
A0A250LYB6	Fusobacterium varium	10
A0A2P1S756	Fusobacterium ulcerans	10
A0A414TCJ3	Fusobacterium varium	10
C6JPQ5	Fusobacterium varium ATCC 27725	10
H1PS62	Fusobacterium ulcerans 12-1B	10
A0A0J6D1P8	Anaerobacillus macyae	11
A0A2A9CD36	Bacillus sp. es.036	11
A0A4U1MNA2	Bacillus hwajinpoensis	11
A0A1Q9PV43	Bacillus pseudofirmus	12
U6ST31	Bacillus marmarensis DSM 21297	12
A0A0J7K1C0	Lasius niger (Black garden ant)	singleton
A0A1E5BBF7	Vibrio genomosp. F10 str. ZF-129	singleton
