# Supplementary material for: Bioinformatic Mapping of Opine-Like Zincophore Biosynthesis in Bacteria
Source: mSystems. 2020 Aug 18;5(4):e00554-20. doi: 10.1128/mSystems.00554-20 (PMC7438024; doi:10.1128/mSystems.00554-20)
Supplement: TABLE S2 [file mSystems.00554-20-st002.xlsx]

## Sheet: Sheet1
UniProt ID	Organism name
A0A069DRN6	Paenibacillus sp. TCA20
A0A073KIG7	Bacillus gaemokensis
A0A077V1Q5	Staphylococcus aureus
A0A089KE45	Paenibacillus sp. FSL R7-0273
A0A0D1I9Y6	Staphylococcus aureus subsp. aureus
A0A0D1X881	Aneurinibacillus migulanus (Bacillus migulanus)
A0A0E0VTW4	Staphylococcus aureus subsp. aureus 71193
A0A0E1VAJ5	Staphylococcus epidermidis W23144
A0A0E1VMV2	Staphylococcus aureus subsp. aureus USA300_TCH959
A0A0E1XDJ4	Staphylococcus aureus subsp. aureus MN8
A0A0H2VET0	Staphylococcus epidermidis (strain ATCC 12228)
A0A0H2WY40	Staphylococcus aureus (strain COL)
A0A0H2XF41	Staphylococcus aureus (strain USA300)
A0A0H3JRR9	Staphylococcus aureus (strain N315)
A0A0H3JU78	Staphylococcus aureus (strain Mu50 / ATCC 700699)
A0A0H3JYC9	Staphylococcus aureus (strain MW2)
A0A0H3KAG1	Staphylococcus aureus (strain Newman)
A0A0K1A341	Staphylococcus schleiferi
A0A0M0KJJ3	Bacillus okuhidensis
A0A0M2NPE6	Staphylococcus pasteuri
A0A0M2PFH5	Bacillus sp. SA1-12
A0A0M8YKW3	Saccharothrix sp. NRRL B-16348
A0A0N0UH45	Paenibacillus sp. A59
A0A0P9DNX4	Paenibacillus sp. A3
A0A0Q4QAU6	Paenibacillus sp. Leaf72
A0A0Q7RY87	Paenibacillus sp. Root52
A0A0U1EBN2	Staphylococcus capitis
A0A0U1MRX2	Staphylococcus aureus
A0A0U1MT08	Staphylococcus aureus
A0A0U2U9J5	Paenibacillus naphthalenovorans
A0A100VTM0	Paenibacillus amylolyticus
A0A125PL11	Bacillus mycoides
A0A160HDV0	Bacillus cereus
A0A163MCS9	Paenibacillus glucanolyticus
A0A166MWL8	Staphylococcus aureus
A0A166S9V2	Staphylococcus pseudintermedius
A0A179SMM1	Bacillus litoralis
A0A198A128	Paenibacillus oryzisoli
A0A1B2DQS2	Paenibacillus sp. BIHB4019
A0A1C7DLF6	Planococcus antarcticus DSM 14505
A0A1D4LFH8	Staphylococcus saprophyticus
A0A1D9FHB5	Clostridium formicaceticum
A0A1E3L567	Paenibacillus nuruki
A0A1E8WNJ8	Staphylococcus sp. HMSC055H04
A0A1F2JQT6	Staphylococcus sp. HMSC13A10
A0A1G5HPD8	Paenibacillus polysaccharolyticus
A0A1G6W8G2	Paenibacillus sp. CF095
A0A1G7GT89	Fontibacillus panacisegetis
A0A1H2Q8L4	Paenibacillus sp. PDC88
A0A1H3SMA7	Bacillus caseinilyticus
A0A1H5U7K6	Paenibacillus sp. UNC499MF
A0A1H7Z333	Paenibacillus sp. cl141a
A0A1H8V4B7	Paenibacillus sp. OK076
A0A1I1VBN5	Paenibacillus catalpae
A0A1I2GX82	Paenibacillus algorifonticola
A0A1I6QKD7	Paenibacillus sp. 453mf
A0A1J3ZUA3	Staphylococcus sp. HMSC036D05
A0A1J4HDB5	Staphylococcus sp. HMSC34G04
A0A1J6VTJ9	Bacillus aquimaris
A0A1N6SBZ6	Paenibacillus sp. RU4X
A0A1R0WEG9	Paenibacillus sp. FSL H7-0326
A0A1R1AQK9	Paenibacillus sp. FSL A5-0031
A0A1R1BNE9	Paenibacillus amylolyticus
A0A1R1DPT4	Paenibacillus amylolyticus
A0A1R1FL21	Paenibacillus sp. FSL R5-0765
A0A1R1G918	Paenibacillus sp. FSL R7-0337
A0A1S1GTA2	Staphylococcus sp. HMSC62A08
A0A1V4GCP7	Paenibacillus sp. VT-16-81
A0A1V4HJ03	Paenibacillus ferrarius
A0A1W6BPY8	Staphylococcus lutrae
A0A1Y4X1T1	Brevibacillus brevis (Bacillus brevis)
A0A220MF91	Brevibacillus formosus
A0A221Q6B5	Arthrobacter sp. 7749
A0A239Z111	Staphylococcus stepanovicii
A0A248YTL5	Plantactinospora sp. KBS50
A0A264Z1E2	Bacillus aryabhattai
A0A290Z8C8	Actinosynnema pretiosum
A0A2A3XTY8	Glutamicibacter sp. BW80
A0A2A3YC41	Glutamicibacter sp. BW77
A0A2A4H0R0	Staphylococcus delphini
A0A2A4HFH2	Staphylococcus delphini
A0A2A5LKV5	Paenibacillus lautus (Bacillus lautus)
A0A2A8SG42	Bacillus sp. AFS018417
A0A2A8TF77	Bacillus sp. AFS017274
A0A2C6WM02	Staphylococcus edaphicus
A0A2G7LU41	Paenibacillus sp. LK1
A0A2J6P5B1	Staphylococcus sp. UMB0328
A0A2K3ZL66	Staphylococcus felis
A0A2K4AFI1	Staphylococcus schweitzeri
A0A2M9AC80	Glutamicibacter mysorens
A0A2M9MJC8	Paenibacillus sp. GM1FR
A0A2M9MZ63	Paenibacillus sp. GM2FR
A0A2N3JHA3	Paenibacillus sp. BGI2013
A0A2N7S5W1	Glutamicibacter arilaitensis
A0A2P7V8A4	Brevibacillus fortis
A0A2P7X553	Brevibacillus sp. NRRL NRS-603
A0A2R9STH3	Paenibacillus vortex V453
A0A2S0JMV2	Lysinibacillus sp. B2A1
A0A2S5GCA3	Jeotgalibacillus proteolyticus
A0A2S6DR35	Staphylococcus aureus
A0A2S8X0T9	Paenibacillus sp. MYb63
A0A2S9CCK9	Arthrobacter sp. MYb214
A0A2S9E625	Arthrobacter sp. MYb211
A0A2T4M290	Staphylococcus chromogenes (Staphylococcus hyicus subsp. chromogenes)
A0A2T4MHG5	Staphylococcus agnetis
A0A2T4MQN7	Staphylococcus agnetis
A0A2T4PZF2	Staphylococcus warneri
A0A2T4QHC0	Staphylococcus xylosus
A0A2V3RSW8	Paenibacillus taichungensis
A0A2V3ZC37	Staphylococcus warneri
A0A2V4WAJ9	Paenibacillus barcinonensis
A0A2V4WEX8	Paenibacillus sp. OV191
A0A2W0CL92	Paenibacillus illinoisensis
A0A2W1LH74	Paenibacillus sp. SMB1
A0A2W6NL13	Paenibacillus silvae
A0A2Z4MIE4	Brevibacillus brevis (Bacillus brevis)
A0A317RZ27	Actinokineospora mzabensis
A0A317YS57	Staphylococcus pseudintermedius
A0A327Q0N9	Paenibacillus pabuli
A0A327RZ86	Bacillus sp. YR335
A0A329EJK0	Bacillus endophyticus
A0A329QIZ4	Paenibacillus taichungensis
A0A347Q2P7	Actinosynnema pretiosum subsp. pretiosum
A0A348BDU6	Staphylococcus argenteus
A0A358GT65	Paenibacillus sp.
A0A369BI86	Anaerobacterium chartisolvens
A0A380DSD1	Staphylococcus aureus
A0A380DWX3	Staphylococcus aureus
A0A380G4A5	Staphylococcus intermedius NCTC 11048
A0A380GWD7	Staphylococcus saccharolyticus
A0A385TPW4	Paenibacillus lautus (Bacillus lautus)
A0A389TBD7	Staphylococcus aureus
A0A3B0F414	Macrococcus caseolyticus
A0A3D0IVW7	Obsolete entry
A0A3M2QHW0	Staphylococcus pseudoxylosus
A0A3M8AGE3	Brevibacillus agri
A0A3N6AHE7	Bacillus endophyticus
A0A3N6BT72	Paenibacillus xylanexedens
A0A3R8NC75	Bacillus simplex
A0A3S0LD11	Staphylococcus schleiferi subsp. schleiferi
A0A3S1D9L7	Paenibacillus sp. 3-5-3
A0A3S4NBM6	Staphylococcus delphini
A0A3S4NTT5	Obsolete entry
A0A410WZF2	Paenibacillus chitinolyticus
A0A410XVW8	Sulfitobacter donghicola
A0A418IG51	Staphylococcus xylosus
A0A418IQF3	Staphylococcus xylosus
A0A418JIA2	Staphylococcus hyicus
A0A431YFI0	Staphylococcus sciuri subsp. rodentium
A0A431YX04	Staphylococcus saccharolyticus
A0A431Z8M5	Staphylococcus fleurettii
A0A498BKJ7	Paenibacillus sp. RU15A
A0A4P8XJV1	Paenibacillus sp. HB172198
A0A4R4JLB2	Bacillus sp. CBEL-1
A0A4R5XNU9	Jeotgalibacillus sp. S-D1
A0A4R6N4Y9	Paenibacillus sp. BK673
A0A4R7V643	Actinophytocola oryzae
A0A4V0C8P2	Obsolete entry
A0A4V1C9W0	Staphylococcus aureus subsp. aureus
A0A4V3B640	Paenibacillus amylolyticus
A0A4V3F5S9	Arthrobacter sp. JUb115
A0A4V6Z4V8	Staphylococcus hyicus
A0A4Y3PPL1	Brevibacillus parabrevis
A0A4Y4DU76	Glutamicibacter uratoxydans
A0A4Y4HSS9	Brevibacillus formosus
A0A4Y8TUN9	Glutamicibacter arilaitensis
A0A4Y8UDF1	[Brevibacterium] frigoritolerans
A0A4Y9KHQ8	Staphylococcus saprophyticus
A0A542RNG2	Brevibacillus sp. AG162
A0A543A581	Nocardioides albertanoniae
A0A543FYQ1	Pseudonocardia cypriaca
A0A544UU60	Lysinibacillus sp. SDF0063
A0A561SP67	Pseudonocardia hierapolitana
A0A5B8J0S9	Glutamicibacter halophytocola
A0A5E9M9D9	Staphylococcus epidermidis
A0A5F0HLM9	Staphylococcus aureus
A0A5F0TSH8	Staphylococcus lentus
A0A5F0U2C5	Staphylococcus warneri
C0ZDD8	Brevibacillus brevis (strain 47 / JCM 6285 / NBRC 100599)
C5QP01	Staphylococcus caprae M23864:W1
C6WEJ1	Actinosynnema mirum (strain ATCC 29888 / DSM 43827 / NBRC 14064 / IMRU 3971)
D3ED55	Geobacillus sp. (strain Y412MC10)
D4FLI1	Staphylococcus epidermidis M23864:W2(grey)
E1VUJ5	Glutamicibacter arilaitensis (strain DSM 16368 / CIP 108037 / IAM 15318 / JCM 13566 / Re117) (Arthrobacter arilaitensis)
F8FR17	Paenibacillus mucilaginosus (strain KNP414)
H6NF61	Paenibacillus mucilaginosus 3016
I0BFY2	Paenibacillus mucilaginosus K02
J2GDE6	Brevibacillus sp. BC25
K6UNV7	Austwickia chelonae NBRC 105200
M5P441	Bacillus sonorensis L12
Q2FVE4	Staphylococcus aureus (strain NCTC 8325)
Q5HKH0	Staphylococcus epidermidis (strain ATCC 35984 / RP62A)
Q9KB60	Bacillus halodurans (strain ATCC BAA-125 / DSM 18197 / FERM 7344 / JCM 9153 / C-125)
R8S6R6	Bacillus cereus HuB4-4
S2XXL1	Staphylococcus sp. HGB0015
T1YDL8	Staphylococcus aureus subsp. aureus CN1
W1W5N4	Staphylococcus sp. DORA_6_22
W4ALW5	Paenibacillus sp. FSL R5-192
W4B920	Paenibacillus sp. FSL R5-808
W4BYM8	Paenibacillus sp. FSL R7-269
W4Q9Q1	Bacillus hemicellulosilyticus JCM 9152
W7IWT1	Actinokineospora spheciospongiae
X5E235	Staphylococcus aureus
